# Supplementary material for: Analysis of microarrays of miR-34a and its identification of prospective target gene signature in hepatocellular carcinoma
Source: BMC Cancer. 2018 Jan 3;18:12. doi: 10.1186/s12885-017-3941-x (PMC5753510; doi:10.1186/s12885-017-3941-x)
Supplement: Supplementary file 1 — GO enrichment analysis of HCC related genes. (XLSX 12 kb) [file 12885_2017_3941_MOESM1_ESM.xlsx]

## Sheet: Sheet1
Table S1 GO enrichment analysis of HCC related genes.
Biological process
term	count	pvalue
cell cycle and proliferation	350	1.13e-10
stress response	235	1.02e-10
transport	242	0.159186
developmental processes	531	1.23e-10
RNA metabolism	339	5.22e-09
DNA metabolism	89	2.41e-11
protein metabolism	434	1.4e-10
other metabolic processes	370	1.39e-10
cell organization and biogenesis	305	1.24e-10
cell-cell signaling	67	2.67e-09
signal transduction	453	4.06e-10
cell adhesion	107	5.35e-10
death	221	1.17e-10
other biological processes	705	0.000230959
Cellular component
term	count	pvalue
extracellular matrix	56	5.61e-08
non-structural extracellular	250	7.83e-11
cytosol	65	6.08e-08
plasma membrane	345	1.43e-10
other membranes	603	0.999999
nucleus	536	1.48e-10
cytoskeleton	108	0.0180831
translational apparatus	17	0.704983
mitochondrion	82	0.84651
ER/Golgi	117	0.542991
other cytoplasmic organelle	47	0.281826
other cellular component	774	1.57e-10
Molecular function
term	count	pvalue
transcription regulatory activity	194	1.27e-10
transporter activity	69	0.999018
signal transduction activity	384	0.000166595
enzyme regulator activity	84	0.000951267
translation activity	4	0.647614
nucleic acid binding activity	327	2.22e-10
extracellular structural activity	3	0.416191
kinase activity	173	1.04e-10
cytoskeletal activity	51	0.25612
other molecular function	1290	1.73e-10
