# Supplementary material for: Analysis of microarrays of miR-34a and its identification of prospective target gene signature in hepatocellular carcinoma
Source: BMC Cancer. 2018 Jan 3;18:12. doi: 10.1186/s12885-017-3941-x (PMC5753510; doi:10.1186/s12885-017-3941-x)
Supplement: Supplementary file 2 — GO enrichment analysis of miR-34a target genes. (XLSX 14 kb) [file 12885_2017_3941_MOESM2_ESM.xlsx]

## Sheet: Sheet1
Table S2 Go enrichment analysis of miR-34a target genes.
Biological process
term	count	pvalue	gene_list
cell cycle and proliferation	21	1.2e-08	MYCN,CCND1,MYB,FOXG1,CDK6,VEGFA,NOTCH1,SATB1,GNAI2,FOXP1,CDC25A,KIT,BCL2,E2F5,SERPINE1,MET,PGF,KLF4,CCNE2,IGFBP3,E2F3
transport	8	0.79255	MYB,CACNA1C,ATG4B,MYRIP,BCL2,XPO5,CD47,VAMP2
stress response	8	0.0951728	CCND1,BCL2,RELN,MAP2K3,NQO1,CCL22,NOTCH2,KLRK1
developmental processes	30	2.31e-08	MYCN,CCND1,MYB,FOXG1,CDK6,VEGFA,NOTCH1,PEG10,SATB1,FOXP1,LEF1,YY1,PLAG1,KIT,BCL2,RELN,MAP2K1,CNTN2,E2F5,SERPINE1,MET,JAG1,PGF,WNT1,PDGFRA,KLF4,SOX4,NOTCH2,SIRT1,RECK
RNA metabolism	17	0.0429008	MYCN,MYB,FOXG1,LIN28B,NOTCH1,SATB1,FOXP1,LEF1,YY1,PLAG1,E2F5,KLF4,SOX4,NOTCH2,MTA2,SIRT1,E2F3
DNA metabolism	2	0.507297	FOXP1,CCNE2
protein metabolism	21	0.00229859	CCND1,AXL,CDK6,FUT8,SATB1,ATG4B,TMSB10,CDC25A,GRK6,KIT,BCL2,RELN,MAP2K1,TNRC6B,MET,MAP2K3,EIF2C4,PDGFRA,SOX4,IGFBP3,SIRT1
other metabolic processes	18	0.0326439	MYB,FUT8,ACSL4,NOTCH1,DPYD,GNAI2,ATG4B,HK1,KIT,BCL2,RELN,LDHA,XPO5,TNRC6B,MAP2K3,NQO1,EIF2C4,KLRK1
cell organization and biogenesis	16	0.00389954	FOXG1,NOTCH1,SATB1,LEF1,TMSB10,ARID1A,CDC25A,BCL2,RELN,CD47,FMNL2,PDGFRA,MTA2,SIRT1,RECK,VAMP2
cell-cell signaling	4	0.0492407	CACNA1C,MET,WNT1,VAMP2
signal transduction	20	0.111002	CCND1,VEGFA,FUT8,NOTCH1,GNAI2,LEF1,GRK6,KIT,RELN,MAP2K1,DAB2IP,MET,MAP2K3,JAG1,ARHGAP1,WNT1,PDGFRA,SOX4,NOTCH2,KLRK1
cell adhesion	6	0.0414346	LEF1,BCL2,RELN,CNTN2,CD47,CDH13
death	8	0.0200368	VEGFA,NOTCH1,PEG10,KIT,BCL2,NOTCH2,SIRT1,KLRK1
other biological processes	38	0.00713494	CCND1,AXL,CDK6,VEGFA,LIN28B,FUT8,NOTCH1,CACNA1C,PEG10,SATB1,FOXP1,NDRG1,LEF1,CDC25A,PLAG1,KIT,BCL2,RELN,MAP2K1,DAB2IP,LDHA,MET,MAP2K3,NQO1,EIF2C4,JAG1,FMNL2,FNDC3B,PGF,ARHGAP1,CCL22,PDGFRA,KLF4,CCNE2,NOTCH2,IGFBP3,SIRT1,KLRK1
Cellular component
term	count	pvalue	gene_list
extracellular matrix	2	0.291969	RELN,WNT1
mitochondrion	3	0.716969	ACSL4,HK1,BCL2
other cytoplasmic organelle	1	0.829557	ACSL4
non-structural extracellular	7	0.378422	VEGFA,RELN,SERPINE1,PGF,WNT1,CCL22,IGFBP3
cytosol	5	0.0104491	CCND1,DPYD,HK1,BCL2,LDHA
cytoskeleton	3	0.705463	ATG4B,TMSB10,MYRIP
nucleus	26	0.00337484	MYCN,CCND1,MYB,FOXG1,DDX17,LIN28B,NOTCH1,PEG10,SATB1,FOXP1,NDRG1,LEF1,ARID1A,YY1,PLAG1,BCL2,E2F5,XPO5,KLF4,CCNE2,SOX4,NOTCH2,MTA2,IGFBP3,SIRT1,E2F3
plasma membrane	16	0.0361323	VEGFA,NOTCH1,CACNA1C,KIT,BCL2,CNTN2,DAB2IP,MET,CD47,JAG1,ARHGAP1,CDH13,NOTCH2,RECK,VAMP2,KLRK1
other membranes	24	0.876741	AXL,VEGFA,FUT8,ACSL4,NOTCH1,CACNA1C,HK1,GRK6,KIT,BCL2,CNTN2,DAB2IP,MET,CD47,JAG1,FNDC3B,PGF,ARHGAP1,PDGFRA,CDH13,NOTCH2,RECK,VAMP2,KLRK1
ER/Golgi	4	0.711232	FUT8,ACSL4,BCL2,VAMP2
other cellular component	33	0.0393669	CCND1,VEGFA,LIN28B,NOTCH1,DPYD,CACNA1C,PEG10,SATB1,ATG4B,FOXP1,NDRG1,LEF1,TMSB10,MYRIP,CDC25A,YY1,PLAG1,KIT,BCL2,RELN,CNTN2,E2F5,DAB2IP,LDHA,XPO5,TNRC6B,NQO1,EIF2C4,FMNL2,FNDC3B,ARHGAP1,KLF4,VAMP2
Molecular function
term	count	pvalue	gene_list
transcription regulatory activity	15	1.48e-05	MYCN,MYB,FOXG1,NOTCH1,SATB1,FOXP1,LEF1,YY1,BCL2,E2F5,KLF4,SOX4,MTA2,SIRT1,E2F3
transporter activity	2	0.917376	CACNA1C,XPO5
signal transduction activity	15	0.41164	AXL,VEGFA,NOTCH1,GNAI2,GRK6,KIT,MAP2K1,MET,JAG1,PGF,WNT1,CCL22,PDGFRA,NOTCH2,KLRK1
enzyme regulator activity	7	0.0130944	CCND1,MYRIP,SERPINE1,DAB2IP,ARHGAP1,CCNE2,RECK
nucleic acid binding activity	20	0.00136847	MYCN,MYB,FOXG1,DDX17,LIN28B,NOTCH1,PEG10,SATB1,FOXP1,LEF1,YY1,PLAG1,E2F5,XPO5,TNRC6B,EIF2C4,KLF4,SOX4,MTA2,E2F3
kinase activity	11	0.00033112	CCND1,AXL,CDK6,HK1,GRK6,KIT,RELN,MAP2K1,MET,MAP2K3,PDGFRA
cytoskeletal activity	4	0.132452	ATG4B,TMSB10,MYRIP,FMNL2
other molecular function	57	0.0150839	MYCN,CCND1,MYB,AXL,CDK6,VEGFA,DDX17,LIN28B,FUT8,ACSL4,NOTCH1,DPYD,CACNA1C,PEG10,GNAI2,ATG4B,HK1,FOXP1,LEF1,MYRIP,CDC25A,GRK6,YY1,PLAG1,KIT,BCL2,RELN,MAP2K1,CNTN2,E2F5,SERPINE1,DAB2IP,LDHA,XPO5,TNRC6B,MET,MAP2K3,NQO1,CD47,EIF2C4,JAG1,FMNL2,FNDC3B,ARHGAP1,WNT1,PDGFRA,KLF4,CDH13,NOTCH2,MTA2,IGFBP3,SIRT1,RECK,VAMP2,SPRY3,E2F3,KLRK1
